# Supplementary material for: vScreenML v2.0: Improved Machine Learning Classification for Reducing False Positives in Structure-Based Virtual Screening
Source: Int J Mol Sci. 2024 Nov 18;25(22):12350. doi: 10.3390/ijms252212350 (PMC11595162; doi:10.3390/ijms252212350)
Supplement: Supplementary file 1 [file ijms-25-12350-s001.zip]

Archive with 1 entries (1 files):
- ijms-3263701-supplementary.pdf
